# Supplementary material for: A Novel Experimental Approach to Understand the Transport of Nanodrugs
Source: Materials (Basel). 2023 Aug 5;16(15):5485. doi: 10.3390/ma16155485 (PMC10419439; doi:10.3390/ma16155485)
Supplement: Supplementary file 1 [file materials-16-05485-s001.zip]

Archive with 1 entries (1 files):
- materials-2484964-supplementary.pdf
